# Supplementary material for: Dominant Mutations in GRM1 Cause Spinocerebellar Ataxia Type 44
Source: Am J Hum Genet. 2017 Sep 7;101(3):451–8. doi: 10.1016/j.ajhg.2017.08.005 (PMC5591020; doi:10.1016/j.ajhg.2017.08.005)
Supplement: Table S1. Horizontal Sequence Coverage of 92 Ataxia-Associated Genes [file mmc2.xlsx]

## Sheet: Sheet1
Gene	Total coverage	Mean Coverage	% above 30 x	% above 20 x	% above15 x
AAAS	1174264	593.96	100	100	100
AARS	2340257	703.41	99.4	99.4	99.4
ABCB7	1124443	432.81	100	100	100
ABHD12	787005	508.07	98.8	98.8	98.8
ADCK3	1557978	696.15	99.8	99.8	99.8
AFG3L2	1203698	437.55	99.4	99.8	99.8
AMPD2	2166843	704.44	97.8	98	98
ANO10	1146329	489.26	98.6	98.6	98.6
AP1S2	270016	459.21	100	100	100
APTX	637767	504.16	94.8	94.8	94.8
ARSA	1657250	976	99.9	99.9	99.9
ATCAY	969268	708.53	99.6	99.6	99.6
ATP1A3	2599076	717.18	97.5	98.8	98.8
ATP8A2	2439601	561.6	99.7	99.7	99.7
C10orf2	1748326	809.41	100	100	100
CACNA1A	5166329	596.16	92.7	94.1	95.3
CACNB4	1039018	532.01	94.9	97.2	97.7
CASK	1643442	490.87	96.6	97.1	97.6
CCDC88C	4383396	652.49	99.1	99.4	99.4
CHMP1A	968201	1087.87	100	100	100
CLN6	414952	383.15	99.1	99.1	99.1
CLP1	901103	682.65	100	100	100
COX20	101918	231.11	95.9	98.4	98.4
CYP27A1	1004767	562.89	97.5	97.5	97.5
CYP2U1	834412	479.55	98.2	98.2	98.2
DARS2	930812	405.58	95.6	98.2	98.2
DDHD2	1152520	454.82	99.3	99.6	99.6
DNMT1	3349453	581.5	98.2	98.3	98.3
ELOVL5	812748	583.45	99.3	100	100
EXOSC3	583427	639.72	98.1	98.1	98.1
FGF14	632030	586.3	98.6	100	100
FLVCR1	1010426	538.03	95.7	95.8	97.6
FOLR1	933261	1087.72	100	100	100
GBA2	2401069	764.43	99.2	100	100
GOSR2	512378	535.96	100	100	100
GRID2	1512414	450.12	99.6	99.6	99.6
GRM1	3191895	832.31	99.9	99.9	99.9
HEXA	1286485	682.85	99.6	99.6	99.6
HEXB	875283	445.44	90.3	90.3	92.6
ITPR1	5490366	575.69	98.5	99.1	99.2
KCNA1	846570	561.01	100	100	100
KCNC3	1191934	505.49	73	84.7	88.5
KCND3	1329284	628.5	100	100	100
KCNJ10	852909	734.63	100	100	100
KIAA0226	2053316	603.03	97.3	99	99
MRE11A	1069837	423.53	99.1	99.4	99.6
MTPAP	702199	362.33	92.6	92.7	92.8
OPHN1	1571066	543.25	97.9	98.2	98.2
PDYN	408265	505.9	99.8	100	100
PEX16	926297	685.13	97	98.4	99.2
PIK3R5	2298249	760.76	99	99.4	99.8
PLA2G6	2035894	738.45	99.4	99.6	99.6
PNPLA6	2758687	572.22	98.5	99.2	99.2
POLG	2671345	638.77	99.1	99.1	99.6
PRKCG	1768321	715.34	99.6	99.6	99.6
PRRT2	763371	611.68	100	100	100
RARS2	947222	439.14	98.3	98.3	98.3
RNF170	432827	382.69	100	100	100
SACS	6560800	471.02	98.2	98.5	98.6
SEPSECS	848510	488.49	98.8	98.8	98.8
SETX	3753830	439.66	96.9	97.7	97.8
SIL1	903029	573.35	100	100	100
SLC1A3	854171	465.49	98.6	98.6	98.6
SLC2A1	843158	499.21	98.5	100	100
SLC9A6	1185381	485.41	95.5	99.2	99.2
SPG7	1506867	517.47	98.5	98.5	98.5
SPTBN2	5970780	753.03	99.8	99.9	99.9
SRD5A3	626995	590.39	99.4	99.4	99.9
STUB1	1098245	1037.06	99.9	99.9	99.9
SYNE1	14995886	507.47	98.2	98.7	99.1
SYT14	900105	434.83	94.4	94.4	94.4
TDP1	1151803	537.72	98.7	99.2	99.2
TGM6	1866947	779.84	100	100	100
TMEM240	197312	325.6	70.8	85.1	85.1
TPP1	1365775	695.05	91.5	95.8	97.2
TSEN2	699606	419.43	98.3	98.3	98.3
TSEN34	878072	785.4	100	100	100
TSEN54	1107427	611.16	92.1	92.4	92.7
TTBK2	2120606	526.34	96.6	98.9	99
TTC19	704493	520.69	97.5	97.6	98.3
UBR4	10165539	571.8	99.2	99.3	99.3
UCHL1	444948	516.78	89.9	89.9	92.3
VAMP1	343166	675.52	100	100	100
VLDLR	1838495	608.57	99.2	99.2	99.5
VPS53	1719241	577.7	99.5	99.5	99.5
VRK1	822516	570	99.4	99.4	100
WDR81	4785860	782.64	100	100	100
WFS1	2075270	735.65	99.5	99.5	99.5
WWOX	1078876	714.96	100	100	100
ZNF592	2383945	600.19	99.8	99.8	100
